# Supplementary material for: Bioactive Composite Methacrylated Gellan Gum for 3D-Printed Bone Tissue-Engineered Scaffolds
Source: Nanomaterials (Basel). 2023 Feb 19;13(4):772. doi: 10.3390/nano13040772 (PMC9963483; doi:10.3390/nano13040772)
Supplement: Supplementary file 1 [file nanomaterials-13-00772-s001.zip]

Archive with 1 entries (1 files):
- nanomaterials-2197237-supplementary.pdf
